# Supplementary material for: Prostate Cancer Diagnosis by Transurethral Resection of the Prostate Is Associated with Compromised Oncologic Outcomes Post-Prostatectomy
Source: Cancers (Basel). 2026 Feb 9;18(4):569. doi: 10.3390/cancers18040569 (PMC12939765; doi:10.3390/cancers18040569)
Supplement: Supplementary file 1 [file cancers-18-00569-s001.zip]

Archive with 1 entries (1 files):
- cancers-4120833-supplementary.pdf
